# Supplementary material for: The TyG Index Mediates Air-Pollution-Associated Chronic Kidney Disease Incidence in HIV/AIDS Patients: A 20-Year Cohort Study
Source: Toxics. 2025 Aug 8;13(8):669. doi: 10.3390/toxics13080669 (PMC12389780; doi:10.3390/toxics13080669)
Supplement: Supplementary file 1 [file toxics-13-00669-s001.zip]

Archive with 1 entries (1 files):
- toxics-3769287-supplementary.pdf
